# Supplementary material for: Molecular Characterization and Expression Profiling of Tomato GRF Transcription Factor Family Genes in Response to Abiotic Stresses and Phytohormones
Source: Int J Mol Sci. 2017 May 13;18(5):1056. doi: 10.3390/ijms18051056 (PMC5454968; doi:10.3390/ijms18051056)
Supplement: Supplementary file 1 [file ijms-18-01056-s001.zip]

Archive with 7 entries (6 files):
- ijms-189059_2proofreading_supplementary/
- ijms-189059_2proofreading_supplementary/Additional file 1 All protein sequences_Edited.xlsx
- ijms-189059_2proofreading_supplementary/Additional file 2.pptx
- ijms-189059_2proofreading_supplementary/ijms-189059_2proofreading_supplementary.docx
- ijms-189059_2proofreading_supplementary/ijms-189059_2proofreading_supplementary.pdf
- ijms-189059_2proofreading_supplementary/Supplementary Table 1.xlsx
- ijms-189059_2proofreading_supplementary/Supplementary Table 4.xlsx
