# Supplementary material for: Molecular Characterization and Expression Profiling of Tomato GRF Transcription Factor Family Genes in Response to Abiotic Stresses and Phytohormones
Source: Int J Mol Sci. 2017 May 13;18(5):1056. doi: 10.3390/ijms18051056 (PMC5454968; doi:10.3390/ijms18051056)
Supplement: Supplementary file 1 [file ijms-18-01056-s001.zip › ijms-189059_2proofreading_supplementary/Additional file 1 All protein sequences_Edited.xlsx]

## Sheet: Sheet1
Additional file 1: Putative protein sequences of tomato, potato, Arabidopsis, rice chinese cabbage and maize used in in silico analysis
Gene name	Accession number	Putative protein sequences
SlGRF1	Solyc12g096070‍	>MAAENGYRPPFTAVQWQELEHQAMIYKYLVAGIPVPADLVVPIRRSFEPISARFFHHPSLGYCSYYGKKFDPEPGRCRRTDGKKWRCAKDAYPDSKYCERHMHRGRNRSRKHVESQSTAQSLLTSMSHNTTGSTTGSSKTSGNFQRNSSESFQNTPLYSAANSEGPSYGSATTKMQMEPPTYAIDSKGYFHGMTADADEQNFSLEASEGTRSLGMGSNTDSMWCLMPPQLPSSPMVKPKNDSQLLDSSRQIRMPNPFEPMNDTTISGQHQHCFFSSDIGSPGTVKQEQRSMRPFFDEWPTTKESWSNLDDEGSNKNNFSTTQLSISIPMAPPDFSSRSSCSPNDA
SlGRF2	Solyc08g005430‍	>MSGTSTTSVVGVGLVGGGGEVGYNDYGFRPPFTAVQWQELEHQAMIYKYLVAGLPVPPDLVVPIRRSFDAISARFFSHPSLGYCSYYGKKFDPEPGRCRRTDGKKWRCSKDAHPDSKYCERHMHRGRNRSRKPVESQTTSQSLSTSKSHTATGSSNRSGSFQSNSSGSFQNMPLYSVANSDGISYGSTTTKLQMEPASYGITNKEYRYGMAPDVDDHNFMPVASTSVRGLGGTGSNTDNMWRLMPSQDHSKANLKNDSQLLGSLPNPFEPVIESKQQPQHCFFSSDIDSPSTVKQEPQHPMRSFFDEWPTSKESWSNLDEGSGKNNFSTTQLSISIPNISSGFSSRSASSPKCADA
SlGRF3	Solyc08g075950	>MSGTSTSVVGGGGGGEGGMGYGYGYRPPFTAVQWQELEHQAMIYKYLVAGLPVPPDLVVPIRRSFEAISARFFHHPSLGYCSYYGKKFDPEPGRCRRTDGKKWRCSKDAYPDSKYCERHMHRGRNRSRKPVESQSTPQSLSTSMSQITAGSSNTRGSFQNSSSGSFQNMPLYSVANSGTLNYGSTGTKLQMEPVSYGIDNKDYRYLHGITPDADEHNLSSEASATVRSLGMRTNTDSTWVLPSQISSSPMARSKNDSQLLGSSTEMHLPNLLEPMIDATISKRRHQHCFFGSDIDSPGTVKEEQHSMRPFFNEWPTAKESWSNLDDEGSNKNNFSTTQLSMSIPIAPSNFSSRSACSPNDT
SlGRF4	Solyc07g041640‍	>MMSSTGRSRFPFTANQWQELEHQALIYKYMVSGMPVPADLLYTIRRSLDSSLSSKLLIHQPHHIGWNCFQMGFGKKIDPEPGRCRRTDGKKWRCSKEAYPDSKYCERHMHRGRNRSRKPVEIMTNNNTSSSTTTRPIIPPTAIPISSINKNTNTCSPTSFSYLTSSSSSTHEPHHNYPFHYRPPQDHTPKFLFESPTTYSRSGMKEEVGEHVFFSSEASGTMRSTCGSNSIESDTWQLSPLTMSSSPMKQRTTYSPSQSTAHSYLQLQSLNESSRQNYYYHNDVEKEDHQPKKVMHHFFDEWPPKDNKHSWLDSDDKFSGLSRTQLSISIPNPSQDLFITTNEK
SlGRF5	Solyc04g077510‍	>MDFGGLDSGGGGVICSDNTTMFVASAETKQKWYGSGGFNKHERSSVTEDEWNKESKLAKTSDDFSSTKATMMFHQLPISHDNQQMLSFSAPNSQNHVTMPYYNQHPSTAFARNTSGYGSGALNAGNMHGLIAGIKGPFTPSQWMELEHQALIYKYITANIPIPPYLLNPIRKALESAGFSTFAGLRPNALGWGAFHLGFSNSNDPEPGRCRRTDGKKWRCSRDAVADQKYCERHMNRGRHRSRKPVEGQTGNSASGNNTGVTTTSAKLTNMPSAASAALASGGGAAASNSLNLSHHNQLSNLQPAGTNLSTTSPYLERSYTAKENFGERYSDTKGSSVVSASVKEPQYSIQKAQNLYGLTSRAEFGLVCADSLINPLNKNSSLVNCRGYVNSDVSDQE…
SlGRF6	Solyc02g092070	>MDFGGLMTMETAQQSETSNGSGQLKQQRSDDNIWRPSKVPKPADDLSAYCKQQGPTSTLFMRSDSPNDGRGHSTMLSFSSNKSEEIPFLSTNNVSAQDSSTNLPFPLFDSGSYNTRAASAYASGGSNENTPGSFSRFRGPFTPSQWMELEHQALIYKHFVANIPVPHHLLIPIKKSVNPYAFSGLSAVPYASSNWGWGTFHLGFAGNTDPEPGRCRRTDGKKWRCSREAVPDQKYCERHINRGRHRSRKHVEVQNGHAVSGSTTSKVASVAPSSSATVISSSGTLLNSGGASNSLGTVQQQLNSLQPSAANPNTEQLVNRMLGHRGASVISPTICVKPKDSAISVQKQHNGVELSSLTDFGLVSSDSLLNPSQRNSFVNPKNPIAFLNFNDQERSEQH…
SlGRF7	Solyc08g083230	>MEKGENTELLDLKMKTSEVSYPNKRTMFMAPSSHPYFLKETADDGGSGGSGPEKYVGSDVVSSGASNTCARKVPFTASQLQEFQRQFIICKYIMASMPVPPHLLLPLPSPPQSNMDLKFSSGSDPEPWRCKRTDGKKWRCSRDVAPDQKYCERHAHKSKPRSRKPVEIHTNPSPKSNNRHSFQFPTVQPSNDQTRCIEWLGRGDTCGTIPVDDNCNKQLMQSIGFNTRNSPAFQVQHEPKLYPMNFNQYMCNSSSDQALASQLKNEHCNNSIIASLQGRGTTSNAWPKDGISSNGSFTSLTLSMSGWNGGMDDDNKHAQAGIRMLDSERSGDEVLRSQWLNPVSWMSSTAPGGPLGEALCLGNASSLRSPHGYSNSSATSSCSFDSCENGSHGLDFIG
SlGRF8	Solyc03g082430	>MGHHQDVHCSDGGANKMLCSTDEASLLPPPPSAPVVRSLQPFDVATNSQGGMTTTLGYPFTWAQWKELERQAMIYKYMVSAMSVPPDLLLSISSEASHTTSATGSVQGRYTTNIRDLEPGRCKRTDGKKWRCSRDVAPHQKYCERHMHRGRPRSRKHVEVHAGVSNASDNKKTRLQAESIPTTTASQINNRSTKQPLRSTFQQIQNPLSFHDDKIGGNGIISDSSFNELHRSSGWMMEGELVAKADSGHQWQHLMDSNAGYSAHGYREEALNFLVSRDMERTEHTGEFNFMTNPEFVKDTSRDLINGWSNDNVYNNSNNENLEASLWPSLGDISSSSLALSIAMAAGDVLDEDMGLDSRFMNTNQHKFWENSFPFASGGPLAEVLHPSSSFSLGDNPT…
SlGRF9	Solyc08g068760	>MENSKNCYTICSTDEANLLPLPPSTAVVRSFDVATNSQGMATALGYPFTWAQWKELDRQAMIYKYMVSAMSVPPDLLLSIFSGASHTTSATGSVQGQRYTTNIRDLEPGRCKRTDGKNWRCSRDVAPHKKSCEHHMHRGLSILKDGNLIQVYIYF
SlGRF10	Solyc01g091540‍	>MQLHLFSATPLSLSGKGKEDEIKKKKGSPPCIELSLGYGSSSHVVEEDGKDDKSSNSVFTEAQFQELQLQAVIFKYLVSGLPVPFHLFFIIWNSVSSSLGDGGIYKLYPTLGRFDYTSMTDPEPGRCRRTDGKKWRCKRDVIPGQKYCGQHVHRGRRSRKPVEASEHVMRSDDTNIISKITKLYASGDDPGSKCAPASSKTSCLSSTSRTNQYNSIEDSSAKPRFINSGYGSEKQDTYMICKRKDITTSVRTPSFIAGDNADSKNIDFNRISPSKTNQKQNCGEARKHGALVPILGLSTKSDQQHTIGSESDEQRCRRSDGKKWRCSKTVVPCQKYCETHMHRGANRKRVASVSVVVPPSKSPSYRFCPPENDGTRRNLNTSLSIYTIPGHQNITDDD…
SlGRF11	Solyc09g009200	>MDFKLKQWRNESSSSEEKSTKLPNLVLDLDSFSPSCYSHSDSDSNSSALPLFVSEPINKLSAFADSSLTPTKLPSMGNGYFSLAQWQELELQALIYKHMLAGAPVPHELLYLIKKSLSNSSPYYNMSQQYHHYQQAMLHSGYWGRTNMDPEPGRCRRTDGKKWRCSRDVVSGHKYCERHVHRGRNRSRKPVEIPTTTTPRGCNAATSSRGGSEVRKVNPAMTSHGGVTPQFALSGHANSVDLLHLNQRPSKSIIEKKVPMEAQNDSKPSGQILRHFFDDWPRQQLEENENATSMASATSLSISMPGNSSSDVSLKLSTGDRHNSGTGVHNVERSMWGSTQVAPMGGPLAEALRSSMSSSSPTSVLHHLPRGSTSEASYVTT
SlGRF12	Solyc10g083510	>MDFNMKQWSNQHESENQESPTKLPRLLLDFHSVSSDSASAAALPLFVSEPTTSTTTCTKLMSDSATTVTTKFPRIGSGGGYFSLAQWQELELHSLIFRHFVAGAPVPSELLHLVKKSIIASPPPPPSYYFAHPYQQYPHYQQALMQSGYWGRAAMDPEPGRCRRTDGKKWRCSRDVVAGQKYCERHVHRGRSRSRKPVEIPTPANNGSKNNNTVSHHQAFGKMTGHAHAGGGAPQFSLSGHSPSTNAPFHLNQRPIKGPPQEVLQKDVSIGDGKSSSGQILRHFFDDWPRQQLQEGDNAATSLSISMPGVGGNPSSDFSLKLSTGNYYDSGTQVSNVERSTWGTSHHHVASMGGPLAEALRSSTTNSSPTSVLHQLARGSASEASYIST
SlGRF13	Solyc08g079800	>MELKISPPKSIATKKVCYNVSDGGEKCSIELGFKNLELSYSNFSTNGYGFTFLQRQELEQQFIIYKYIEAGLPVPTHLIIPIYKSFTCSLKGLHDVMGYGHVCWEHKSRMEPEPGRCKRTDGKKWRCSKGVVQNQKYCEKHMHRGRQRSRKCMELTNSTDICCSDSSKILSQSCQILQKCATGKVSDMQPLIFLKSLNNIDHNSEPDTTTLSIGLPMN
AtGRF1	At2g22840	>MDLGVRVSGHETVSSPGQTELGSGFSNKQERSGFDGEDCWRSSKLSRTSTDGFSSSPASAKTLSFHQGIPLLRSTTINDPRKGQEHMLSFSSASGKSDVSPYLQYCRNSGYGLGGMMNTSNMHGNLLTGVKGPFSLTQWAELEQQALIYKYITANVPVPSSLLLSLKKSFFPYGSLPPNSFGWGSFHLGFSGGNMDPEPGRCRRTDGKKWRCSRDAVPDQKYCERHINRGRHRSRKPVEGQNGHNTNAAAAASAAAASTAAAVSKAAAGTSAVAMRGSDNNNSLAAAVGTQHHTNNQSTDSLANRVQNSRGASVFPATMNLQSKETHPKQSNNPFEFGLISSDSLLNPSHKQASYATSSKGFGSYLDFGNQAKHAGNHNNVDSWPEELKSDWTQLSMS…
AtGRF2	At4g37740	>MDIGVHVLGSVTSNENESLGLKELIGTKQDRSGFIGEDCLQRSLKLARTTTRAEEEENLSSSVAAAYCKTMSFHQGIPLMRSASPLSSDSRRQEQMLSFSDKPDALDFSKYVGLDNSSNNKNSLSPFLHQIPPPSYFRSSGGYGSGGMMMNMSMQGNFTGVKGPFTLTQWAELEQQALIYKYITANVPVPSSLLISIKKSFYPYGSLPPSSFGWGTFHLGFAGGNMDPEPGRCRRTDGKKWRCSRDAVPDQKYCERHINRGRHRSRKPVEVQSGQNQTAAAASKAVTTPQQPVVAGNTNRSNARASSNRSLAIGSQYINPSTESLPNNRGVSIYPSTVNLQPKESPVIHQKHRNNNNPFEFGHISSDSLLNPNTAKTYGSSFLDFSSNQEKHSGNHNH…
AtGRF3	At2g36400	>MDLQLKQWRSQQQQQHQTESEEQPSAAKIPKHVFDQIHSHTATSTALPLFTPEPTSSKLSSLSPDSSSRFPKMGSFFSWAQWQELELQALIYRYMLAGAAVPQELLLPIKKSLLHLSPSYFLHHPLQHLPHYQPAWYLGRAAMDPEPGRCRRTDGKKWRCSRDVFAGHKYCERHMHRGRNRSRKPVETPTTVNATATSMASSVAAAATTTTATTTSTFAFGGGGGSEEVVGQGGSFFFSGSSNSSSELLHLSQSCSEMKQESNNMNNKRPYESHIGFSNNRSDGGHILRPFFDDWPRSSLQEADNSSSPMSSATCLSISMPGNSSSDVSLKLSTGNEEGARSNNNGRDQQNMSWWSGGGSNHHHHNMGGPLAEALRSSSSSSPTSVLHQLGVSTQAFH
AtGRF4	At3g52910	>MDLQLKQWRSQQQNESEEQGSAATKISNFFFDQIQSQTATSAAAAPLPLFVPEPTSSSSFSCFSPDSSNSSSSSRFLKMGNFFSWAQWQELELQALIYRYMLAGASVPQELLLPIKKSLLHQSPMHFLHHPLQHSFPHHQPSWYWGRGAMDPEPGRCKRTDGKKWRCSRDVVAGHKYCDRHIHRGRNRSRKPVETATTTITTTATTTASSFVLGEELGHGPNNNHFFSSGSSQPLHLSHQQSCSSEMKQESNNNKRPYEANSGFSNGRSDDGHILRHFFDDWPRSSDSTSSPMSSSTCHLSISMPGNNTSSDVSLKLSTGNEEEEENMRNNNNEREQMNWWSNGGNHHNNMGGPLAEALRSASSTSSVLHQMGISTQVFH
AtGRF5	At3g13960	>MMSLSGSSGRTIGRPPFTPTQWEELEHQALIYKYMVSGVPVPPELIFSIRRSLDTSLVSRLLPHQSLGWGCYQMGFGRKPDPEPGRCRRTDGKKWRCSREAYPDSKYCEKHMHRGRNRARKSLDQNQTTTTPLTSPSLSFTNNNNPSPTLSSSSSSNSSSTTYSASSSSMDAYSNSNRFGLGGSSSNTRGYFNSHSLDYPYPSTSPKQQQQTLHHASALSLHQNTNSTSQFNVLASATDHKDFRYFQGIGERVGGVGERTFFPEASRSFQDSPYHHHQQPLATVMNDPYHHCSTDHNKIDHHHTYSSSSSSQHLHHDHDHRQQQCFVLGADMFNKPTRSVLANSSRQDQNQEEDEKDSSESSKKSLHHFFGEDWAQNKNSSDSWLDLSSHSRLDTGS
AtGRF6	At2g06200	>MATRIPFTESQWEELENQALVFKYLAANMPVPPHLLFLIKRPFLFSSSSSSSSSSSFFSPTLSPHFGWNVYEMGMGRKIDAEPGRCRRTDGKKWRCSKEAYPDSKYCERHMHRGKNRSSSRKPPPTQFTPNLFLDSSSRRRRSGYMDDFFSIEPSGSIKSCSGSAMEDNDDGSCRGINNEEKQPDRHCFILGTDLRTRERPLMLEEKLKQRDHDNEEEQGSKRFYRFLDEWPSSKSSVSTSLFI
AtGRF7	At5g53660	>MDFLKVSDKTTIPYRSDSLFSLNQQQYKESSFGFRDMEIHPHPTPYAGNGLLGCYYYYPFTNAQLKELERQAMIYKYMIASIPVPFDLLVSSPSSASPCNNKNIAGDLEPGRCRRTDGKKWRCAKEVVSNHKYCEKHLHRGRPRSRKHVEPPYSRPNNNGGSVKNRDLKKLPQKLSSSSIKDKTLEPMEVSSSISNYRDSRGSEKFTVLATTEQENKYLNFIDVWSDGVRSSEKQSTTSTPVSSSNGNLSLYSLDLSMGGNNLMGQDEMGLIQMGLGVIGSGSEDHHGYGPYGVTSSLEEMSSWLAPMSTTPGGPLAEILRPSTNLAISGDIESYSLMETPTPSSSPSRVMKKMTSSVSDESSQV
AtGRF8	At4g24150	>MRMLLGIPYVDKSVLSNSVLERGKQDKSKLLLVDKCHYELDVEERKEDFVGGFGFGVVENSHKDVMVLPHHHYYPSYSSPSSSSLCYCSAGVSDPMFSVSSNQAYTSSHSGMFTPAGSGSAAVTVADPFFSLSSSGEMRRSMNEDAGAAFSEAQWHELERQRNIYKYMMASVPVPPELLTPFPKNHQSNTNPDVDTYRSGMFSIYADYKNLPLSMWMTVTVAVATGGSLQLGIASSASNNTADLEPWRCKRTDGKKWRCSRNVIPDQKYCERHTHKSRPRSRKHVESSHQSSHHNDIRTAKNDTSQLVRTYPQFYGQPISQIPVLSTLPSASSPYDHHRGLRWFTKEDDAIGTLNPETQEAVQLKVGSSRELKRGFDYDLNFRQKEPIVDQSFGALQG…
AtGRF9	At2g45480	>MKMQSPKMEQEEVEEERMRNKWPWMKAAQLMEFRMQALVYRYIEAGLRVPHHLVVPIWNSLALSSSSNYNYHSSSLLSNKGVTHIDTLETEPTRCRRTDGKKWRCSNTVLLFEKYCERHMHRGRKRSRKLVESSSEVASSSTKYDNTYGLDRYNESQSHLHGTISGSSNAQVVTIASLPSARSCENVIRPSLVISEFTNKSVSHGRKNMEMSYDDFINEKEASMCVGVVPLQGDESKPSVQKFFPEVSDKCLEAAKFSSNRKNDIIARSREWKNMNVNGGLFHGIHFSPDTVLQERGCFRLQGVETDNEPGRCRRTDGKKWRCSKDVLSGQKYCDKHMHRGMKKKHPVDTTNSHENAGFSPLTVETAVRSVVPCKDGDDQKHSVSVMGITLPRVSDEK…
OsGRF1	AP004140	>MMMMSGRPSGGAGGGRYPFTASQWQELEHQALIYKYMASGTPIPSDLILPLRRSFLLDSALATSPSLAFPPQPSLGWGCFGMGFGRKAEDPEPGRCRRTDGKKWRCSKEAYPDSKYCEKHMHRGKNRSRKPVEMSLATPPPPSSSATSAASNSSAGVAPTTTTTSSPAPSYSRPAPHDAAPYQALYGGPYAAATARTPAAAAYHAQVSPFHLHIDTTHPHPPPSYYSMDHKEYAYGHATKEVHGEHAFFSDGTEREHHHAAAGHGQWQFKQLGMEPKQSTTPLFPGAGYGHTAASPYAIDLSKEDDDEKERRQQQQQQQQHCFLLGADLRLEKPAGHDHAAAAQKPLRHFFDEWPHEKNSKGSWMGLEGETQLSMSIPMAANDLPITTTSRYHNDE
OsGRF2	AP005652	>MMAGGGSGRCLFTATQWQELEHQALIYKYMAAGAPVPPDLLLHLRHRAAAAAAADVDTVPSLAFPPHHLGWGCYGAAAAQYGRRVEDPEPGRCRRTDGKKWRCSREAYGESKYCEKHMHRGKNRSRKPVEMPPPAAAAVYRPSALSISPPPHDADAPSYGAGAGAPLQLHLDSFHASTSPPPSYHRYAHTSSAPLFPSSAAGYGGGWSLSKEHCLTLGGAAADLSLDKPADHHHDATSATTEKPLRRFFDEWPRSDDGRTPWDGTQLSISIPTAAAASPDLAIAGAASRYHSNGDHLRTSE
OsGRF3	AL606683	>MAMPFASLSPAADHRPSFIFPFCRSSPLSAVGEEAQQHMMGARWAAAVARPPPFTAAQYEELEQQALIYKYLVAGVPVPADLLLPIRRGLDSLASRFYHHPVLGYGSYFGKKLDPEPGRCRRTDGKKWRCSKEAAPDSKYCERHMHRGRNRSRKPVEAQLVAPHSQPPATAPAAAVTSTAFQNHSLYPAIANGGGANGGGGGGGGGGSAPGSFALGSNTQLHMDNAASYSTVAAGAGNKDFRYRAPPFLWALAMLSGTRFLPDKNLNVALVPGNGVGALVESYKGRAGEQAVFLYSAYGVRPLADEHSPLITGAMDTSIDNSWCLLPSQTSTFSVSSYPMLGNLSELDQNTICSLPKVEREPLSFFGSDYVTVDSGKQENQTLRPFFDEWPKARDSWP…
OsGRF4	AP003994	>MAMPYASLSPAVADHRSSPAAATASLLPFCRSTPLSAGGGGVAMGEDAPMTARWPPAAAARLPPFTAAQYEELEQQALIYKYLVAGVPVPPDLVLPIRRGLDSLAARFYNHPALGYGPYFGKKLDPEPGRCRRTDGKKWRCSKEAAPDSKYCERHMHRGRNRSRKPVETQLVAQSQPPSSVVGSAAAPLAAASNGSSFQNHSLYPAIAGSNGGGGGRNMPSSFGSALGSQLHMDNAAPYAAVGGGTGKDLRYTAYGTRSLADEQSQLITEAINTSIENPWRLLPSQNSPFPLSSYSQLGALSDLGQNTPSSLSKVQRQPLSFFGNDYAAVDSVKQENQTLRPFFDEWPKGRDSWSDLADENANLSSFSGTQLSISIPMASSDFSAASSRSTNGD
OsGRF5	AP002837	>MLSSSPSAAAPGIGGYQPQRGAAVFTAAQWAELEQQALIYKYLVAGVPVPGDLLLPIRPHSSAAATYSFANPAAAPFYHHHHHPSLSYYAYYGKKLDPEPWRCRRTDGKKWRCSKEAHPDSKYCERHMHRGRNRSRKPVESKTAAPAPQSQPQLSNVTTATHDTDAPLPSLTVGAKTHGLSLGGAGSSQFHVDAPSYGSKYSLGAKADVGELSFFSGASGNTRGFTIDSPTDSSWHSLPSSVPPYPMSKPRDSGLLPGAYSYSHLEPSQELGQVTIASLSQEQERRSFGGGAGGMLGNVKHENQPLRPFFDEWPGRRDSWSEMDEERSNQTSFSTTQLSISIPMPRCD
OsGRF6	AC120983	>MQGAMARVRGPFTPSQWIELEHQALIYKYLAANSPVPHSLLIPIRRSLTSPYSPAYFGSSTLGWGSFQLGYSGSADPEPGRCRRTDGKKWRCSRDAVADQKYCERHMNRGRHRSRKHVEGQPGHAAKAMPAAVAAAAASATQPSAPAAHSGGAVAGLAINHQHQQMKNYAANTANPCSLQYSRDLANKHNESEQVQDSDSLSMLTSISTRNTGSLFPFSKQHNPFEVSNSRPDFGLVSPDSLMSSPHSSLENVNLLTSQSLNEQQSSVSLQHFVDWPRTPAQGALAWPDAEDMQAQRSQLSISAPMASSDLSSASTSPIHEKLMLSPLKLSREYSPIGLGFAANRDEVNQGEANWMPMFRDSLMGGPLGEVLTKNNNMEARNCLSESLNLLNDGWDSS…
OsGRF7	AL928744	>MPSTSSSSPGFGNLLAIFAPGQYSQMLLLQLLGCCGGQVTPVLSSAKGGAVCFPNFCFSAFGTAEMCPLSPKMQSLLNPLEMALTLFTLPSSSERGLDCGSSDVARMQGVLARVRGPFTPTQWMELEHQALIYKHIVANAPVPAGLLLPIRRSLHPPVFPHFSSGGILGSSSLGWGSFQLGYSGSADSEPGRCRRTDGKKWRCSRDAVVDQKYCERHINRGRHRSRKHVEGQSSHAAKATVPAIAQPPIGASNGKLSGSHGVSNELTKTLATNRMMLDKANLIERSQDYTNQQHNILQNNTKGDNWSEEMSSQADYAVIPAGSLMNTPQSANLNPIPQQQRCKQSLFGKGIQHDDIQLSISIPVDNSDLPTNYNKAQMDHVVGGSSNGGNNTRASWIP…
OsGRF8	AC134624	>MLSSCGGHGHGNPRSLQEEHHGRCGEQQGGGGGGGQEQEQDGFLVREARASPPSPSSSSFLGSTSSSCSGGGGGGQMLSFSSPNGTAGLGLSSGGSMQGVLARVRGPFTPTQWMELEHQALIYKHIAANVSVPSSLLLPIRRSLHPWGWGSFPPGCADVEPRRCRRTDGKKWRCSRDAVGDQKYCERHINRGRHRSRKHVEGRKATLTIAEPSTVIAAGVSSRGHTVARQKQVKGSAATVSDPFSRQSNRKFLEKQNVVDQLSPMDSFDFSSTQSSPNYDNVALSPLKLHHDHDESYIGHGAGSSSEKGSMMYESRLTVSKETLDDGPLGEVFKRKNCQSASTEILTEKWTENPNLHCPSGILQMATKFNSISSGNTVNSGGTAVENLITDNGYLTAR…
OsGRF9	AC079830	>MFADFSAAAMELGEVLGLQGLTVPSTKEGDLSLIKRAAAGSFTQAAAASYPSPFLDEQKMLRFAKAAHTLPSGLDFGRENEQRFLLSRTKRPFTPSQWMELEHQALIYKYLNAKAPIPSSLLISISKSFRSSANRMSWRPLYQGFPNADSDPEPGRCRRTDGKKWRCSKEAMADHKYCERHINRNRHRSRKPVENQSRKTVKETPCAGSLPSSVGQGSFKKAKVNEMKPRSISYWTDSLNRTMANKEKGNKAAEENNGPLLNLTNQQPTLSLFSQLKQQNKPEKFNTAGDSESISSNTMLKPWESSNQQNNKSIPFTKMHDRGCLQSVLQNFSLPKDEKMEFQKSKDSNVMTVPSTFYSSPEDPRVSCHAPNMAQMQEDSISSSWEMPQGGPLGEILT…
OsGRF10	AP004394	>MDEEKEADSPQPPSKLPRLSGADPNAGVVTMAAPPPPVGLGLGLGLGGDSRGERDVEASAAAAHKATALTFMQQQELEHQVLIYRYFAAGAPVPVHLVLPIWKSVASSSFGPHRFPSLAVMGLGNLCFDYRSSMEPDPGRCRRTDGKKWRCSRDVVPGHKYCERHVHRGRGRSRKPVEASAAATPANNGGGGGIVFSPTSVLLAHGTARAT
OsGRF11	AP005180	>MAAEGEAKKDSASNPPGGGGGGGGGEEEEDSSLAVGEAAVGVGEAGGGGGGGEKADREEEEGKEDVEEGGVCKDLVLVEDAVPVEDPEEAAATAALQEEMKALVESVPVGAGAAFTAMQLQELEQQSRVYQYMAARVPVPTHLVFPIWKSVTGASSEGAQKYPTLMGLATLCLDFGKNPEPEPGRCRRTDGKKWRCWRNAIANEKYCERHMHRGRKRPVQLVVEDDEPDSTSGSKPASGKATEGGKKTDDKSSSSKKLAVAAPAAVEST
OsGRF12	AL606640	>MLAEGRQVYLPPPPPSKLPRLSGTDPTDGVVTMAAPSPLVLGLGLGLGGSGSDSSGSDAEASAATVREARPPSALTFMQRQELEQQVLIYRYFAAGAPVPVHLVLPIWKSIAAASSFGPQSFPSLTGLGSLCFDYRSSMEPEPGRCRRTDGKKWRCSRDVVPGHKYCERHVHRGRGRSRKPMEASAAVAPTYLPVRPALHTVATLATSAPSLSHLGFSSASKVLLAHTTTGTTRAT
BrGRF1	Bra011781	>MDLGSVTGNVNGSPSLKELRESKQDRSGFDGEDCLQQSSKLARTIAEDKHLPSSYAAAYSRPMSFHQGIPLARSASLLSSDSRRQEHMLSFSDKPEAFDFSKYVGLDNNKNSLSPFLHQLPPPYCRTPGGGYGSGGMMMSMQGKGPFTLTQWAELEQQALIYKYITANVPVPSSLLISIQKSFYPYRSFPPSSFGWGTFHLGFAGGKMDPEPGRCRRTDGKKWRCSKDAVPDQKYCERHINRGRHRSRKPVEVQPGQTAASKAVASRNTASQSPNNRVQNVIYPSTVNLPPKEQRNNNNSSFGFGHVTSPSLLTSSYLDFSINQNKPEELKSDWTQLSMSIPVTSSSPSSTAQDKTALSPLRLDLPIQSQQETLEAARKVNTWIPISWGNSLGGPLGE…
BrGRF2	Bra013767	>MMGTRAEHNKEDFVGCGFGFGVVEPSHREVMIPSHHHHHYPSYISPSSYSGSAGVTDPVFSSSTNHAYTCSLGEMYSLAGSNSAAVSAADPLFTLSSSGEMGRSMSEKEGAAAAAFSESQWQELERQRNIYEYIMASLPVPPELLTPFPKHPSHTYHHDVAKGGSLKLGITSNASNNAADMEPWRCKRTDGKKWRCSRSAVPDQKYCERHTHKSRPRSRKHVESSQHNDTRTTKNAASHYAGTYPQLYGQPVNPFSNDHREFRWFMKEDDSNANLNPAVGPSRELKLGFDYDLNFRQEEALVNQSFGALEGGGMEGAERRRNQQDQWVSHEGPSWICYTSPGGPLAEALFLGASNDPSVSTTTSSCSRSSG
BrGRF3	Bra021521	>MVSGVPVPPDLIFSIRRSLDSFLVSRLLPHQPLGWGCYQMGFGRKQDPEPGRCRRTDGKKWRCSREAHPDSKYCEKHMHRGRNRAKKSIDQSQTAAPLTSPSLSFPNNIPSPTLSSSTTTTTTTTTTYSASSSSPLAEAYSNSNRFGVGSSNNRGYFNNHSFDYPYPSTPPKQQQQQQQTLSHVSALSLHQNTSTPQLNVFASATDHKDFRYFQGIGERVGVGERTFFPEASRSFQDSPYHHQQPLATVVDNPYDCTTDHKFDHHHTYSSSSQHHHHDQDHRQQQQCFVLGADMFNKPTRTILENTSRQDYLNQEEEEKDSSDTKKSLHHFFGEEWTQNKNSSDSWLDLSSQSRLDTVIVDLDWFGDLHVKFWLILIGNRRKQTKPTEVAKLTHVLAS…
BrGRF4	Bra028541	>MDLQLKQWRSQQQNESEEQSSATKISNFFLDQIRSQTASSAAAALPLFVPEPTSSTSVSCFSPNTSSSRFLKMGNFFSLAQWQELELQALIYRYMLAGASVPQELLLPIKKSLFQSPLNFLHHPQQQNFPHHQPWYWGRGAMDPEPGRCKRTDGKKWRCSRDVVGGHKYCDRHIHPGRNRNRSRKPVETAKPATTTAASSFVLGEDLGHGPNNIFFSSDSSHSSTKHLHLTSHQSCSSGMKQESNKKRPYEAHSGLRSDDGNTLRPFFDDWPRSSDSTSSPMSSSNCHLSISMPGNTSSDVSLKLSTGDKVEEANNNEREQQQNMNWWSSGGNHHNMGGPLAEALRSASSTSSVLHQMGISAQVFH
BrGRF5	Bra022667	>MDFLKVSDKTTTPYRNNSLFGLSQQHMEIHPHPHPHPHVITPHAGNGVMGCYYYYPFTNAQLKELERQAMIYKYMIASIPVPFDLLVSSSSYAPPCNNKNAVGDLEPGRCRRTDGKKWRCSKEVVSNHKYCERHLHRGRPRSRKHVELPYSRPINIGGGSEKNRVLSSIKDTTVVEPKEVSSALANYRGLEIFPASASNEQENKYLNFIDVWSDGVRSSEKQSTPASSSPNGNPSLYSLDLSMGGNSLMGHDEMGLRVIGPGRDDPHGYGPYGGVVSSSLDEMSRWLASTSATPGGPLAEILRPNPSSAFSGEMEGNSLTATPTPSSSPSRVVKKVTGSVSDDSSKI
BrGRF6	Bra023066	>MDLQLKQWRSKQVQTESEPQPSAAKIPRHAFDPIQSQTATSTVLPLFAPEPASSKLSSLCPDSSSRFSKMGSFFSSAQWQELELQALIYRYMLAGAAVPQELLLPIKKSLLHLSPSYFLHHLPHYQPAWYLGRGAMDPEPGRCRRTDGKKWRCSRDVFVGHKYCERHMHRGRNRSRKPVETPIVNATTTTSMASPATAAPSSTPSSFAFGGGEEVGQGGSSSFFFSSQSCSEVKQESNNNKRPYESHYGFGSNGSDGGHILRHFFDDWPRSEADNSSSPMSSATCLSISMPGNSSSDVSLKLSTGNEEEARSNNIGRDQQNMSWWSGGGTNHNHHHMGGPLAEALRSSSSSSPTSVLHQLGVSTQAFH
BrGRF7	Bra000575	>MDLGVRFEGSVSGHENGSPGQTELGSGFGNKQERSGFDGEDFWRSSKLSRTLIDGFSSSSAAAKTLSFHQGIPLLRSTSVDPRRQEQMLSFSPASDKSDVSPYLQYCRNSGYGLGGMMNTNSMHGSLLTGAKGPFSLTQWAELEQQALIYKYITANVPVPSSLLLSLKKSFFPYGSLPPNSFGWGSFHLGFSGGNMDPEPGRCRRTDGKKWRCSRDAVPDQKYCERHINRGRHRSRKPVEGLNGHNTNATAAASAASKAAAATTVVATRGSDNNNSLAAVGTHHHHAIPSMANSDRVQNAQGASVFPATMNLQSKESHQKQSSSPFEFGLISSDSLLNPSHKQASYANSSKGFGSYLDFSNQAKNSNVDSWTEELKSDWTQLSMSIPMAPSSPVQDKL…
BrGRF8	Bra001532	>MMNLSGTSGRTIERPPFTPTQWQELEHQALIYKYMVSGVPVPPELILSIRRSLDSSLVSRLLPHQSIGWGCYQMGSGRKPDPEPGRCRRTDGKKWRCSREAHPDSKYCEKHMHRGRNRAKKALDQNQTIAPSTSPSLSFPNKDNPISPTLSSSSSSFIDTYSRFGVGSSNSRGYFNNHSLDYPYPSSCSPKQQQTLEHASALSLHQNKSSISQFNVLASETDHKDFRHFQGIGERTFFPEASKSFQESPYHHQEALATAMNDPYHGSSSDHHHTYSSSSSSSRQRDHHQQQQHFVLGADEFNKPTRTVFSNTPRQGHQEEEEKDSPKIKKSLHHFFGEDWAQIKNTSDSWLDLSSQSRLDTGS
BrGRF9	Bra019244	>MLPSHHYHSYSSPASASFCYCSNGVADPIFSASNTSTLGEMFSLGGSNSTAGVSVADPFFTLTSSGEMGRSMSGKEGAAFSEAQWQELERQRNIFKYMMASLPVPSELLSPFSRNHTNNHDVTVARGGSLKLGIASNASNNTADMEPWRCKRTDGKKWRCSRNVVPDQKYCERHAHKSRPRSRKHVETPSHSHHNDARTTKNVASQFATAYPQFYGPPLSQFSAVSTLPPASSSYDHHHSGLRWLMKEGDSIATLNPEIHEAAQLKVGSSRELKRGFEYDLNYIQNDPLVDQRFGALEGEQDEAMGSSLTLSMAGGGGMEEGEGRSQHQWISHEGPSWLCSTTPGGPLAEALCLGVSNNPSTSTTTTSSCSRSSS
BrGRF10	Bra017851	>MDIGTHVPGSVTSNVNGSPDLKEDRSGLPRSSKLAKTTTMAEDKSLSSPYAAAYSKSLGFPLMRSASDSLRQEQMLSFSDKPEAQDFSKYVCLDNKNSLSPFLHQFPPQYRSYSGGGYGCGGVMKSMQGKGPFTLTQWAELEQQALIYKYITANVPVPSSLLISIQKSFFPYGSLPPSSFGWGTFHLGFAGGNMDPEPGRCRRTDGKKWRCSRDAVPDQKYCERHINRGRHRSRKLVEVQSNQTAAAAAAASKAVTAQQQSVAAGGINRNRSLTTAAQYINPSNNRVQSQVYPSTVNLQPKESPKPRNNNSSFEFGHISSDSLVNPHNHSSWPEELKSDWTQLSMSIPVASSSSSSPSSTGEDKTTLSPLRLSQESEQETTLKKVNTWIPISWGNSLG…
BrGRF11	Bra017240	>MDLQLKQWRSQQVQQQQTEPEEQPSAAKIPKHVFDQFQPQTAASTALPLFTPDPTPSKLSSLSADSSARFPKMGSFFSWAQWQELELQALIYRYMLAGAAVPQELLLPIKKSLLHLSPSYFLHQHLPHYQPAWYLGRGAMDPEPGRCRRTDGKKWRCSRDVFAGHKYCERHMHPAAPAPTTTSFAFGGGEEVGQGGSPCFFFSGASNSSSELLNLSQSCSEMKQDTNNNNKRPYESHNGFGNNTSDGGHTLRHFFDDWPRSEADNNNSSPMTSATCLSISMPGNSSSDVSLKLSTGNEEEARSNGRDQQNMNSWWSGGGPHHNNNNHMGGPLAEALRSSSSTSPTSVLHQLGVSTQAFHRTM
BrGRF12	Bra039334	>MQSPKTEEEDEWRRKKWPCMKAAQLQEFRMQALVYRYIEAGVRVPNHLVVPIWNSLALSSSSSSGYLIHHNYPSSSNAVLNDKVDPEPTRCRRTDGKKWRCSNKVLLFQKYCERHMHRGRKRSRKLVESSSSYDVASSFASTKRDNTDGLNSSTESHSVSHGAMSVSSNAQVVTIASLPSARVCDNIPRPSLVVTESTNKSVRRRITDMSYDDFIKQRGATTCVRGFPVQGSERLPSVQKFFPEASDNTSEAARISSNRKNEIIARSREWKNMNVNCGGLFPGIHFSPDTVLQDRGGFGLHRVETDSEPGRCRRTDGKKWRCSKDVLSGQKYCDRHMHRGSIKKKHPVETTHTHENTVKTAARSVTCQDGDGQKLPVSVLGREQLSRVSDEKNTTNSC…
BrGRF13	Bra005268	>MDLQLKQWRSQQKQQTESEDQPSAAKIPKHVYDQIQSHTATSTALPLFSPEPTSSKLSSLSQDSSSRFPKMGSFFSWAQWQELELQALIYRYMLAGAAVPQELLLPIKKSLLHLSPSYFLHHPLQHLPHYQPAWYMGKGAMDPEPGRCRRTDGKKWRCSRDVFPGHKYCERHMHRGRNRSRKPVETPTVNATTSTPIAPASAPATTASLFAFGGGEEVGQGGGSSCFFFSGSGSSNSSSELLHLSQSSELRQGSNNSNNKRPYESHNGFGNNISDGGHTLRHFFDDWPRSEADNSTTPMSSTTCLSISMPLNTSSDVSLKLSTGNEEEEARSNNNGRDQQNMSWWSGGGSLPNHHHMGGPLAEVLRSSSSSSPTSVLHQLGVSTQAFH
BrGRF14	Bra027384	>MMSLSGNGGRTIERPPFTPTQWQELENQALIYKYMVSGVPVPPELIFSIRRSLDSSLVSRLLPHQSIGWGCYQMGFGRKPDPEPGRCRRTDGKKWRCSREAHPDSKYCEKHMHRGRNRARKSIDQNQTTAPLTSPSLSFPNNNNPSPTLSSSSSTYSASSSSPSIDAYSNINRLGVGNSNSRGYFNNHSLDYPYPLSSPKQQQQQQTLHHASALSLHQNASTASQFNALASATDHKDFRYFQGIGERVGVGAGERTFFPEASRSFQDSPYHHQQPLATVMNDPFHSGTDHKVDHQHHTYSSVSSSSQHDQDHHRQQQQQCFVMGADMFNKPTRTVFANSSRQDHQEEEEKDSSETKKSLHHFFGEDWAQNKNSSDSWLDLSSHSRLDTGNL
BrGRF15	Bra019640	>MDLQLKQWRIQQQNESEEQSYATKMSKSFSHQIQSQTATSATALPLFVPEPTTSSSFSCFSPDSSSSRLLKMGNLFSLAQWQELELQALIYRYMLAGASVPQELLLPIKKSLFHQSHLNFLHYPLQHNFPHHQPWYWGRGAVDPEPGRCKRTDGKKWRCSRDVVASYKYCDRHIHRGRNRSRKPVETTTNAATNAASSFALGEKLGQGPDNLFFSSSSSHSSTQHLHLNSHQSCSSEMKQESNNKKRPYEAHNNGRTNDGHILRHFFEDWPQSSDSTSRPMSSSTCHHSISMPSYASSDVSLKLSTCNEEEEANMINNNNNEKEHQQNMNCLSSGGNDYNMDGPLAEALRSASPTSSLLQQMGISTQEMKYVKPLRLLGDALKTKVSVPBRGRFLGLD…
BrGRF16	Bra015184	>MGNQRNIWWLRVSNIAHADVKKIICDEAIQVEVPIIRCGPTTRNGAKVIREGFFKAVQEILDQDKETGQNQLLIEEMVQLNIQDQAGPIEVQDQADPIQFRSLSQNRTGLIISQAIPVQTQLQSSPVLLSDPSVRNKTSFIISFLYLFMTTRIHFTESQWEELENQALVFKYIAANIPVPPHLLFLIRRPFLFSSSAYSSSPNFFSPHFGWNVYEMGKERKIDAEPGRCRRTDGKKWRCSKDASPDSKYCERHMHRGKNRSSRKPLPPPPQFYVPSTPSIFLDFSLSSSRAKSKRTGYMNDFFSIEPSGSIKSCSGLAMEGDGGSSKYESLKQREKQTDRSCFIVGTELGTLERPLMLVAKQKQRDDKDYEEEEQRSKRFYKFLDEWPSSKSSGSTSL…
BrGRF17	Bra006956	>MDLQLKQWRSQQQNESEEQGSATKMSSFFFDQIQSQTETSAAALPLFVPEPTSSSSFSCFTPDSSSSSTRHLKMGNFFSLAQWQELELQALIYRYMLACASFPQELLLPIKKSLFHQSPLNFLQHPLQHNFPHHQASWYWGRGAMDPEPGRCKRTDGKKWRCSRDVVASYKYCDRHIHRGRNRSRKPVETTAKTATTNAATNAASSFVLGEELGHGPNNLFFSSGSSHHSSPHLHLNSHQSCPSDMNQESNNNKRPYETRSGFSNGRSDDGHILRPFFDDWPRSSDSTSSPLTSSTCHLSISMPGNPPSDVSLKLSTGNEEEEEANMRNNNNNEREQQQNMNWWSSGGNHNNMGGPLAEALRSASSTSSVLQQMGISTQVFH
ZmGRF1	ABQ01214	>MAMPYASLSPAGAADHRSSTATASLVPFCRSTPLSAGGGLGEEDAQASARWPAARPVVPFTPAQYQELEQQALIYKYLVAGVPVPPDLVVPIRRGLDSLATRFYGQPTLGYGPYLGRKLDPEPGRCRRTDGKKWRCSKEAAPDSKYCERHMHRGRNRSRKPVETQLAPQSQPPAAAAVSAAPPLAAAAAAATNGSGFQNHSLYPAIAGSTGGGGGVGGSGNISSPFSSSMGGSSQLHMDSVASYSYAALGGGTAKDLRYNAYGIRSLADEHNQLIAEAIDSSIESQRRLPSSSFPLSSYPHLGALGDLGGQNSTVSSLPKMEKQQPPSSFLGNDTGAGMAMGSASAKQEGQTLRHFFDEWPKARDSWPGLSDETASLASSPPATQLSMSIPMASSDFS…
ZmGRF2	ABQ01215	>MEGGRDVFLGAAARAPPPPPSCPFHGSATATRSGGAQMLSFSSNGVAGLGLCSGASKMQGVLSRVRRPFTPTQWMELEHQALIYKHFAVNAPVPSSLLLPIKRSLNPWSSLGSSSLGWAPFRSGSADAEPGRCRRTDGKKWRCSRDAVGDQKYCERYIKRGCHRSRKHVEGRKATPTTADPTMAVSGGSLLHSHAVAWQQQGKSSAANVTDPFSLGSNRNLLDKQNLGDQFSVSTSMDSFDFSSSHSSPNQAKVAFSPVAMQHEHDQLYLVHGAGSSAENVNKSQDGQLLVSRETIDDGPLGEVFKGKSCQSASADILTDHWTSTRDLRPPTGVLQMSSSNTVPAENHTSNSSYLMARMANSQTVPTLH
ZmGRF3	ABQ01216.	>MMMMSSGRAGGGATAGRYPFTASQWQELEHQALIYKCLASGKPIPSYLMPPLRRILDSALATSPSLAYPPQPSLGWGCFGMGFTRKADEDPEPGRCRRTDGKKWRCSKEAYPDSKYCEKHMHRGKNRSRKPVEMSLATPAPAPAPAAATTATATSSPAPSYHRPAHDATPSPYHALYGGGGGGGGSPYSASARPGATGGGGAYHHAQHVSPFHLHLETTHPHPPPPYNYSADQRDYAYGHAAAKEVGEHAFFSDGAGERVDRQAAAGQWQFRQLGVETKPGPTPLFPVAGYGHGAASPYGVELGKDDDEQEERRRQHCFVLGADLRLERPSSGHGHGHGHDHDDAAAAQKPLRPFFDEWPHQKGDKAGSWMGLDGETQLSMSIPMAATDLPVTSRFRN…
ZmGRF4	ABQ01217	>MAAEGEAKNPSGGGEGGNPQHQQAVQAAPAEPPMAQGEAVQEAGAQATGQEPEGEKANRDGEGSAGEKDDGACRDLVLVEDPEVLAVEDPEEAAATAALQEEMKALVASVPDGAGAAFTAMQLQELEQQSRVYQYMAARVPVPTHLVFPVWKSVTGASSEGAQKYPTLLGLATLCLDFGKNPEPEPGRCRRTDGKKWRCWRNTIPNEKYCERRMHRGRKRPVQVVEEAEPDSASGSKSAPGKATEGAKKVGDKSPGSKKLAVAAAAAAAAQST
ZmGRF5	ABQ01218	>MGMAMPFASPSPAADHRPSSLLPFCRAAPLSAAGEDAAQQHAMSGRWAARPALFTAAQYEELEHQALIYKYLVAGVPVPPDLLLPLRRGFVFHQPPALGYGPYFGKKVDPEPGRCRRTDGKKWRCSKEAAPDSKYCERHMHRGRNRSRKPVEAQLAPPPHAQPPQQQQAPAPAAGFQNHSLYPSILNGNGGGGLGAGAGGGTFGLGPTSQLHMDSAAAYATAAGGGSKYLRYSAYGVKSLSDEHSTLLSGGMDPSMMDNSWRLLPSQNNTFQATSYPVFGTLSGLDESTIASLPKTQREPLSFFGSDFVTAAKQENQTLRPFFDEWPKSRDSWPELGEDGSLGFSATQLSISIPMATSDFSNTSSRSPGGIPSR
ZmGRF6	ABQ01219	>MAMPFASLSPAADHRPSSLLPYCRAAPLSAVGEDAAAQAQQQQQQHAMSGRWAARPPALFTAAQYEELEHQALIYKYLVAGVPVPPDLLLPLRRGFVYHQPALGYGPYFGKKVDPEPGRCRRTDGKKWRCSKEAAPDSKYCERHMHRGRNRSRKPVEAQLVPPPHAQPQQQAPAPTAGFQSHPMYPSILAGNGGGGGGVGGGAGGGTFGLGPTSQLRMDSAAAYATAADGGSKDLRYSAYGVKSLSDEHSQLLPGGGGGMDASMDNSWRLLPSQTAATFQATSYPLFGALSGLDESTIASLPKTQREPLSFFGSDFVTPKQENQTLRPFFDEWPKSRDSWPELNEDNSLGSSATQLSTSIPMAPSDFNTSSRSPNGIPSR
ZmGRF7	ABQ01220	>MMLSGHGGGRRLFTASQWQELEHQALIFKYMASGAPVPHDLVLPLRLATGVDTAPSLAFPPQPSPSLAYWGCYGAGAPFVGRKAAEDTEPGRCRRTDGKKWRCSREAHGDSKYCEKHIHRGKSRSRKPVEVTSSPAAGAAAAYRPSAISTISPPRAADAPPPSLAYPQQHLLHGASSSAAARAPAGALQLHLDASLHAAAASPSPPPSYHRYAHYTPPASSLFPGGGYGYDYDYGQSKELRRRHFHALGADLSLDKPLPEPDTGSDEKQPLRRFFDEWPRESGDMAADDATQLSISIPAASPSDLAATSASAAAARFHNGE
ZmGRF8	ABQ01221	>MSAEFCAAAGVVAMELGVGDALGLQQGIAITAPSPRDSDLGLLKRAGLTQAAAAAPYPSPFLDGEKMLRFSKAAHTSHSGLDFGGPGEQAFLLSRTKMPFTPSQWMELGHQALIYKYLNAKAPIPSSLLISISKSFRSSNRVSWRPLYQGYTNADSDPEPGRCRRTDGKKWRCSKEAMADHKYCERHINRNRHRSRKPVENQPKKTTKEVPAAAGSLPCAGPQGSLKKAKVNDSKPGTVSYWADSLNRTMLSREKANKPTEDSSLLLTSTNSQPTWSLLSQLKQQNKPDKLGPTLENESNPDTILKAWGGNQPSHKSISSTERHDAESLQSVLQNLSLAQNEKMESEKDKYSDSVLVSSTFYSAGGPRATCLTPNMTQVKQDCISSSWEMPQGGPLGE…
ZmGRF9	ABQ01222	>MMMMSGRAATAGRYPFTASQWQELEHQALIYKCLASGKPIPSYLMPPLRRILDSALATSPSLAAFQPQPSLGWGGCFGMGFSRKPADEDPEPGRCRRTDGKKWRCSKEAYPDSKYCEKHMHRGKNRSRKPVEMSLATPAPPASSAATTSTSPAPSYHRPAPAAHDAVPYHAPYGAAYHHTQTQVMSPFHLHLETTHPHPPPPPPYYYADQRDYAYGKEVGERAFFSDGAGERDRQQQAAGQWQFKQLGTMEATKPCPTPTPLLPAAGYGVGQAKEDEEEETRRQQQQHCFVLGADLRLAERPSGAHDDAAQKPLRHFFDEWPHEKGSKAGWWIGGLDGETTQLSMSIPMAAAADLPVTSRYRT
ZmGRF10	ABQ01223	>MTAEGEAKNPSAGGGGDNPQHQQAAPAPAPAQGEVAQEAAVQGTGQEQERDKADREVQGGAGEKDDGACRDLVLVEDPEVLAVEDPEEAAATAALQEEMKALVASIPDGAGAAFTAMQLQELEQQSRVYQYMAARVPVPTHLVFPVWKSVTGASSEGAQKYPTLMGLATLCLDFGKNPEPEPGRCRRTDGKKWRCWRNTIPNEKYCERHMHRGRKRPVQVFLEDDEPDSASGSKPAAPGKATEGAKKADDKSPSSKKLAVAAPAAVQST
ZmGRF11	ABQ01224	>MMLSGHGGGRRLFTASQWQELEHQALIFKYMASGAPVPHDLVLPLRLATGVDTAPSLAFPPQPSPSLAYWGCYGAGAPFGRKAEDPEPGRCRRTDGKKWRCSREAHGDSKYCEKHIHRGKSRSRKPVEVTSPAAYRPSAFSISPPRAADAPPPPPGLGHPQQQHLRHGALSPAGRAHAAGALQLHLDSSLHAASPPPSYHRYAHSHAHYTPPPPPSLYDYGQSKELREAAELRRRHFHALGADLSLDKPLADAGAAEKPLRRFFDEWPRERGDTRPSWAGAEDATQLSISIPAASPSSDHAASAAARCHNDGSDRCIS
ZmGRF12	ABQ01225	>MLSSASSAGAAMGMGGGYQHQPLPLPQRGAAAAVFTAAQWAELEQQALIYKYLMAGVPVPPDLLRPAPHAAAFSFASPAASPFYHHHHHHPSLSYYAYYGKKLDPEPWRCRRTDGKKWRCSKEAHPDSKYCERHMHRGRNRSRKPVESKTASSPPQLSTVVTTTTTREAAAATPLESLAGAGGKAHGLSLGGGAGSSHLSVDASNTHFRYGSKYPLGAKSDAGELSFFSGAPGNSRGFTIDSPADNSWHSLPSNVPPFTLSKGRDSGLLPGAPPVVVQQQRGRRWWVAGEREAGEPAAEALLRRVAWDAGLVVGDGRREVQ
ZmGRF13	ABQ01226	>MSAEFCAAAAGAVAMELGVGDVMGLQQGIAAATGPSSGDSDLGLLKRAGLAQAATSYPSPFLDQQKMLRFSKAAAAHTSPSGLDFGGGPSEQAFLLSRTKRPFTPSQWMELEHQALIYKYLNAKAPIPSSLLVSISKSFRSSNRVSWRPLYQGYANADSDPEPGRCRRTDGKKWRCSKEAMPDHKYCERHINRNRHRSRKPVENQPRKTSKEVPTAAAGSLPCAGPQGSLKKAKVNDSKPGTGSYWTDSLNRTMLSREKANKPTEDESLLLSSTKNSQPTLSLLTQLKQQNKPDKLGPTPENEPNSDTMLKAWGGSHHKNISSTQRHDAESLQSVLQNFSLAQNDRLESEKNRYSDSVLVSSAFYSADGPQTTCLTPNMTQVQQDCISSSWEMPQGGP…
ZmGRF14	ABQ01227	>MLSSASSAAGAAMGMGGGGYAHQPPPQRAVFTAAQWAELEQQALIYKYLMAGVPVPPDLLLPVRPGPAAAFSFAGPAAASPFYHQHHPSLSYYAYYGKKLDPEPWRCRRTDGKKWRCSKEAHPDSKYCERHMHRGRNRSRKPVESKTASSSSPAHPSPPQLSTVTTTAPLEPLAAAGGKVHGLSLGGGAAGSSHLGVDASNAHYRYGSNRYPLGAKPDGGELSFFSGASSGNNSRGGFTIDSPSDNNSWHSALASSVPPFTLSTKSGDSGLLPGAYASYSQSHSHMEPPRELGQVTIASLAQEQERQQPFSGGMLGNVKQENQNQPLRPFFDEWPGTRADSWPPEMDGAPRAGRTSFSSSTTQLSISIPMPRCELHLRNQNS
PGSC0003DMT400008352	PGSC0003DMT400008352	>MPFFSDEASLLPPAPSAAVVRSLQPFDVATNSQGGMATALGYPFTWAQWKELERQAMIYKYMVSAISVPPDLLLSICSGASHTTSATGSVQGKRHTTNIRDLEPGRCKRTDGKKWRCSRDVAPHQKYCERHMHRGRPRSRKHVEVHAGVSNASDNKKTRLQVESTTMAVTIPTTPASQINNRSTKQPLRSTFQQIQSPLFFHDDKIGGNGNISTDPSYNELHRTSGWMMEGELVAKADSGQQWQHLMDSNAGYSAHGYREEALNFLASRDMERTEHTGEFNFMTNPEFVKDVSKDSINGWSNDNVYNNSNNENMEALLWPSLGNISPSSLTLSIAMAAGDVLDEDMGLDSRFMNTNQHKFWENSFPFASGGPLAEVLHPSSSFSLGDNPTSSYTSNGD…
PGSC0003DMT400012666	PGSC0003DMT400012666	>MDFGGLDSGGGGVICSDNTSSTMFVASAETKQKWYGSGGFNKHERSSVTEDEWNKESKLAKTSDDFSSSKATMMFQQLPISHENQQMLSFSTPNSQNHVTMPYYNQHPSSAFARNTSGYGSGALSAGNMHGLIAGVKGPFTPSQWMELEHQALIYKYITANVPIPPYLLNPIRKALESAGFTTFAGLRPNALGWGAFHLGFSNSNDPEPGRCRRTDGKKWRCSRDAVADQKYCERHMNRGRHRSRKPVEGQTGNSASGNNTGATTTSAKLTNMSSAASAALASGGGAAASNTLNLSHHNQLSNLQPAGTNLSTTSPYLERSYTAKENFGERYSDTKGSSVVSPSVKEPQYSNQKAQNPYGLTSRAEFGLVCADSLINPLNKNSSLVNCRGYVNSDVRD…
PGSC0003DMT400031893	PGSC0003DMT400031893	>MGNGENTEFLDLKMKTSEASYPYKRTMFMAPSSHPHFFSPYEKETGDDGGSGPGNFVGSDVVSALSSRPCARGSMGLAPFTASQLQEFQRQFIICKYIMASMPVPPHLLPTNPSPAQSNTTGLDLKFSSGSDPEPWRCKRTDGKKWRCSRDVTPDQKYCERHAHKSKPRSRKPVEIHTNRHPPIPKSNNNSHSFQFPTVQLSAPSGDQTSPRCIEWLGRGDTSRTIPVVNTCNQQLMHSSSGMGFNNDQNRRNSPAFQVQDAPKVYPMNFNQYMCNSSSDQALGSQLKNEQGNNSIIGRGTTRNAWPKDGLSDGISNNGSFTSLTLSMSGWNRGMDDDNEHAQVSIGMLDSERSGDDVLRSQWLNPVSWMSSTAPGGPLGEALCLGNASSLPSPHGYS…
PGSC0003DMT400033246	PGSC0003DMT400033246	>MQLHLFSATPLSLSGKGKEDEIKKKEGSPPCIELSLGYGSSSHVVEEDEKDAKSSNSLFTAAQFQELQLQAVIFKYLVSGLPVPFHLFFIIWNSVSSSLGDGGIYKLYPTLGRFDYTSMTDPEPGRCRRTDGKKWRCKRDVIPGQKYCGQHVHRGRRSRKPVEASEHVMRSDDTNIISKITKLYASSDDPGSKCAPASSKTSCLSSTSRSNQYNSIEDSSVKPRFINSGNGSEKQDNYMICNRKDITTSVRTPSFISGDNADSKNIDFNRISPSKTNQKQNCGEARKHGALVPIFGLSTKSDLQHSIGSEADQQRCRRSDGKKWRCSKTVVPCQKYCETHMHRGANRKRVASVSVVVPPSKPPSYRFCPPENDGTRRNLNTSLSIYTIPGRQNITDDE…
PGSC0003DMT400047580	PGSC0003DMT400047580	>MSGTSTTSVVGVGLVGGGGEVGYNDYGFRPPFTAVQWQELEHQAMIYKYLVAGLPVPPDLVVPIRRSFDAISARFFNHPSLGYCSYYGKKFDPEPGRCRRTDGKKWRCSKDAHPDSKYCERHMHRGRNRSRKPVESQTTSQSLSTSISHTATGSSNRSGSFQSNSSGSFQNMPLYSVANSDGISYGSTTTKLQMEPASYGINNKEYRYGMAPDADDHNFLPVASASVRGLGGTGSNTDNMWRLMPSQVPSKPNLKNDSQLLGSSPNPFEPVIESKQQPQHCFFSSDIDSPGTVKQETQHPMRSFFDEWPTSKESWSNLDEGSGKNNFSTTQLSISIPNAPSGFSSRSASSPKW
PGSC0003DMT400047584	PGSC0003DMT400047584	>MSGTSTTSVVGVGLVGGGGEVGYNDYGFRPPFTAVQWQELEHQAMIYKYLVAGLPVPPDLVVPIRRSFDAISARFFNHPSLGYCSYYGKKFDPEPGRCRRTDGKKWRCSKDAHPDSKYCERHMHRGRNRSRKPVESQTTSQSLSTSISHTATGSSNRSGSFQSNSSGSFQNMPLYSVANSDGISYGSTTTKLQMEPASYGINNKEYRYILFVLYGSCSP
PGSC0003DMT400055151	PGSC0003DMT400055151	>MDFGGLMTMEAITSTAQQSETSNGSGQLKQQRSGACDDNIWRPSKVPKPADDLSAFCKQQGPTLFMRSDSPNDGRGHSTMLSFSSNKSEEIPFLCTNNVSARNLPFPLFDSGSYNTRAASAYASGGSNESTPGSFSRFRGPFTPSQWMELEHQALIYKHFVANIPVPHQLLTPIKKSLNPYAFSGLSADPYASNWGWGTFHLGFAGNTDPEPGRCRRTDGKKWRCSREAVPDQKYCERHINRGRHRSRKHVEVQNNHAVSGSTTSKVASVAPSSSATVISSSGTLLISDGASNSLGTVQHQSNSLQPSAANPSTEQLVNRMLGHRGASVISPTICVKPKDSAIAVQKQHNGVELSSQTDFGLVSSDSLLNPSQRNSFANPKNPIAFLDFNDHEQSEQH…
PGSC0003DMT400072628	PGSC0003DMT400072628	>MDFNLKQWSNPAEERSFESENQESPTKFPRLLLDFHSVSSDSASAAALPLFVSEPTTTCAKLMSDSTTTVTTKFPRIGSGGGYFSLAQWQELELQSLIFRHFVAGAPVPSELLHLVKKSIIASSPLPPSYYFAHPFQQYPHYQQALMQSGYWGRAAMDPEPGRCRRTDGKKWRCSRDVVAGQKYCERHVHRGRSRSRKPVEIPTPANNGSKNNNNTVSHHQAFGKMVGHAGAGAPQFSLSGHSPSTNAPFHLNQRPIKGPPQEVLQKDVSIGDGKSSSGQILRHFFDDWPRQQQLQEGDNAATSLSISMPGGGGNTSSDFSLKLSTGNDYDLGTQVSNVEQSTWGTSHHQVASMGGPLAEALRSSMTNSSPTSVLHELARGSTSEASYIST
PGSC0003DMT400075563	PGSC0003DMT400075563	>MAAENGYRPPFTAVQWQELEHQAMIYKYLVAGIPVPADLVVPIRRSFEPISARFFHHPSLGYCSYYGKKFDPEPGRCRRTDGKKWRCAKDAYPDSKYCERHMHRGRNRSRKHVESQSTAQSLLTSMSHNTTGSSKTSGNFQRSSSGNFQRSSSESFQNTPLYSAANTEGPSYGSATTKMQMEPATYAVDSKGYFHGMTADADEQNFSLEASAGTRSLGMGSNTDSMWCLMPPPQLPSSPMVKPKNDSQLLDSSRHIRMPNPFEPMNDTTISGQHQHCFFSSDIGSPGTVKQEQRSMRPFFDEWPTTKESWSNLDDEGSNKNNFSTTQLSISIPMAPSDFSSRSSCSPNDA
PGSC0003DMT400079338	PGSC0003DMT400079338	>MIYKYLVAGLPVPPDLVVPIRRSFEAISARFFHHPSLGYCSYYGKKFDPEPGRCRRTDGKKWRCSKDAYPDSKYCERHMHRGRNRSRKPVESQSTSQSLSTSMSQITTGSSNTRGSFQNSSSGSFQNMPLYSVANSGNYGSTATKLQMEPVSYGIDNKDYRYLHGITPDADEHNLSSEASATVRSLGMGTNTDSTWVLPSQVSSSPMARSKNDSQLLGSSTEMHLPNLLEPMIDATISKRRHQHCFFGSDIDSPGTVKEEQHSMRPFFNEWPTAKESWSNLDDEGSNKNNFSTTQLSISIPIAPSNFSSRSACSPNDT
