# Supplementary material for: Molecular Characterization and Expression Profiling of Tomato GRF Transcription Factor Family Genes in Response to Abiotic Stresses and Phytohormones
Source: Int J Mol Sci. 2017 May 13;18(5):1056. doi: 10.3390/ijms18051056 (PMC5454968; doi:10.3390/ijms18051056)
Supplement: Supplementary file 1 [file ijms-18-01056-s001.zip › ijms-189059_2proofreading_supplementary/Supplementary Table 1.xlsx]

## Sheet: Sheet1
Supplementary Table 1:List of primers used for qRT-PCR analysis and their sequence, product size, primer length, primer designing site, GC % and temperature
Gene Id		Primer(OligodT)
	Product size(bp)	Primer designed from
			Forward Primer	Position on gene	Length	GC content (%)	TM(C)	Reverse Primer	Position	Length	GC content (%)	TM(C)
SlGRF1	156	CDS	GGCACGAGAAGTTTAGGTATGG	Exon 3: 2934-2955	22	50	62.1	CATAGGTTCGAATGGATTAGGC	Exon 3:3068-3089	22	45.5	60.3
SlGRF2	173	CDS	TCCAAATATTTCTTCTGGATTC	Exon 3: 2942-2963	22	31.8	50.9	TCCACTTACATGTCTTGCTTTT	Exon 3:3190-3211	22	36.4	55.2
SlGRF3	165	CDS	AGGGATGAGGACCAACACAG	Exon 3: 3090-3109	20	52.2	63.7	CGTCGTTTTGAAATTGTTGC	Exon 3:235-3254	20	47.8	62.9
SlGRF4	150	CDS	TCAATCAACAAAAACACAAACA	Exon 2: 586-607	22	30.2	56.72	AGGAGATTCGAAAAGGAATTTG	Exon 2: 714-735	22	36.36	58.76
SlGRF5	168	CDS	CCTGACTGAAGGATGGGATAGA	Exon 4: 2751-2772	22	50	62.1	CCAAGAAGGCCATTACAAAGAC	Exon 4: 2897-2918	22	45	60.3
SlGRF6	191	CDS	GAAACTGCCCAACAATCTGAG	Exon 1: 238-258	21	47.6	59.4	GAGTGACCACGTCCATCATTT	Exon 1: 407-428	21	47.6	59.4
SlGRF7	164	CDS	TGAGGTCCCAGTGGCTTAAC	Exon 4:1254-1274	20	55	60.5	GTTCTCGCAGGAATCAAAGC	Exon 4: 1399-1419	20	50	58.4
SlGRF8	166	CDS	AACGCCAGTGACAATAAGAA	Exon 3:763-782	20	40	54.3	TAATTCCATTTCCCCCAATC	Exon 3: 909-928	20	40	51.8
SlGRF10	191	CDS	GTCCCGCCTTCTAAATCTCC	Exon 4: 2602-2621	20	55	60.5	TGCGACACAAATGCTGGTAT	Exon 4: 2773-2792	20	45	56.4
SlGRF11	164	CDS	GATAGTAAACCCAGTGGCCAAA	Exon 4: 3745-3766	22	45.5	60.3	CCCGTAGAGAGCTTTAACGAGA	Exon 4: 3887-3908	22	50	62.1
SlGRF12	182	CDS	GTAACCCCTCGTCAGACTTCTC	Exon 4:3668-3689	22	54.5	64	CACGCTAGTAGGGGACGAGTTA	Exon 4: 3828-3849	22	54.5	64
SlGRF13	180	CDS	CAATGTGTCAGATGGAGGTGA	Exon 1:99-103& exon 2: 196-211	21	31.8	54.7	AGATGTGTGGGAACAGGTAGC	Exon 2: 350-370	21	47.6	59.4
SlGRF9-1	151	CDS	TCTCTGGAGCTTCACATAC	Exon 1:242-392	19	47	55	GACTTCTTATGAGGAGCTAC	Exon 1: 89-110	20	45	56.4
SlGRF9-2	174	CDS	CATGGTTTCGGCTATGTCTGT	Exon 1:195-215	21	47.6	59.4	CGAGAGCATCTCCAGTTTTTG	Exon 1:348-368	21	40	51.6
SlGRF9-3	154	CDS	AGGCCAGCGATACACAACA	Exon 1:285-303	19	46	57	TCCGTCTTTTAAAATGGAGAGG	Exon 1:417-438	22	47	58
