# Supplementary material for: Molecular Characterization and Expression Profiling of Tomato GRF Transcription Factor Family Genes in Response to Abiotic Stresses and Phytohormones
Source: Int J Mol Sci. 2017 May 13;18(5):1056. doi: 10.3390/ijms18051056 (PMC5454968; doi:10.3390/ijms18051056)
Supplement: Supplementary file 1 [file ijms-18-01056-s001.zip › ijms-189059_2proofreading_supplementary/Supplementary Table 4.xlsx]

## Sheet: Sheet1
Supplementary Table 4: Putative cis-elements of more than 5 bp identified in 13 GRF genes from Solanum lycopersicum using PlantCARE database
Gene name	Cis element	Related organism	Genome Co-ordination				Sequence	Function
			Chromosome(Start-end)	Position	Strand	Matrix score
SlGRF1	5UTR Py-rich stretch	Lycopersicon esculentum	Chr 1 2(63,485,442-63,486,941)	574	-	9	TTTCTTCTCT	cis-acting element conferring high transcription levels
	ABRE	Arabidopsis thaliana		956	+	6	CACGTG	cis-acting element involved in the abscisic acid responsiveness
	ARE	Zea mays		171	-	6	TGGTTT	cis-acting regulatory element essential for the anaerobic induction
	AuxRR-core	Nicotiana tabacum		1075	-	7	GGTCCAT	cis-acting regulatory element involved in auxin responsiveness
	CGTCA-motif	Hordeum vulgare		935	-	5	CGTCA	cis-acting regulatory element involved in the MeJA-responsiveness
	CGTCA-motif	Hordeum vulgare		1038	+	5	CGTCA	cis-acting regulatory element involved in the MeJA-responsiveness
	GARE-motif	Brassica oleracea		570	+	7	AAACAGA	gibberellin-responsive element
	GCN4_motif	Oryza sativa		131	+	7	TGTGTCA	cis-regulatory element involved in endosperm expression
	HSE	Brassica oleracea		208	-	9	AGAAAATTCG	cis-acting element involved in heat stress responsiveness
	HSE	Brassica oleracea		981	+	9	AGAAAATTCG	cis-acting element involved in heat stress responsiveness
	MBS	Arabidopsis thaliana		415	-	6	TAACTG	MYB binding site involved in drought-inducibility
	Skn-1_motif	Oryza sativa		80	+	5	GTCAT	cis-acting regulatory element required for endosperm expression
	Skn-1_motif	Oryza sativa		659	-	5	GTCAT	cis-acting regulatory element required for endosperm expression
	Skn-1_motif	Oryza sativa		134	+	5	GTCAT	cis-acting regulatory element required for endosperm expression
	O2-site	Zea mays		1124	-	9	GTTGACGTGA	cis-acting regulatory element involved in zein metabolism regulation
	as-2-box	Nicotiana tabacum		136	-	9	GATAATGATG	involved in shoot-specific expression and light responsiveness
	TC-rich repeats	Nicotiana tabacum		587	-	9	ATTCTCTAAC	cis-acting element involved in defense and stress responsiveness
	circadian	Lycopersicon esculentum		604	-	6	CAANNNNATC	cis-acting regulatory element involved in circadian control
SlGRF2	5UTR Py-rich stretch	Lycopersicon esculentum	Chr 8(315,680-317,166)	1250	+	9	TTTCTTCTCT	cis-acting element conferring high transcription levels
	Box III	Pisum sativum		1421	+	9	CATTTACACT	protein binding site
	CAT-box	Arabidopsis thaliana		795	+	6	GCCACT	cis-acting regulatory element related to meristem expression
	GARE-motif	Brassica oleracea		1411	-	7	AAACAGA	gibberellin-responsive element
	LTR	Hordeum vulgare		790	-	6	CCGAAA	cis-acting element involved in low-temperature responsiveness
	MBS	Arabidopsis thaliana		1443	+	6	CAACTG	MYB binding site involved in drought-inducibility
	P-box	Oryza sativa		1302	+	7	CCTTTTG	gibberellin-responsive element
	TC-rich repeats	Nicotiana tabacum		651	+	9	ATTCTCTAAC	cis-acting element involved in defense and stress responsiveness
	TC-rich repeats	Nicotiana tabacum		1386	+	9	ATTCTCTAAC	cis-acting element involved in defense and stress responsiveness
	TCA-element	Brassica oleracea		501	+	9	CCATCTTTTT	cis-acting element involved in salicylic acid responsiveness
	circadian	Lycopersicon esculentum		955	-	9	CAANNNNATC	cis-acting regulatory element involved in circadian control
	circadian	Lycopersicon esculentum		1385	-	6	CAANNNNATC	cis-acting regulatory element involved in circadian control
SlGRF3	5UTR Py-rich stretch	Lycopersicon esculentum	Chr 8(57, 198,271- 57,199,771)	1249	+	9	TTTCTTCTCT	cis-acting element conferring high transcription levels
	CGTCA-motif	Hordeum vulgare		1371	+	5	CGTCA	cis-acting regulatory element involved in the MeJA-responsiveness
	GARE-motif	Brassica oleracea		1024	-	7	AAACAGA	gibberellin-responsive element
	HSE	Brassica oleracea		865	-	9	AGAAAATTCG	cis-acting element involved in heat stress responsiveness
	MBS	Arabidopsis thaliana		102	-	6	TAACTG	MYB binding site involved in drought-inducibility
	MBS	Arabidopsis thaliana		1377	-	6	TAACTG	MYB binding site involved in drought-inducibility
	O2-site	Zea mays		400	+	9	GTTGACGTGA	cis-acting regulatory element involved in zein metabolism regulation
	O2-site	Zea mays		837	+	9	GTTGACGTGA	cis-acting regulatory element involved in zein metabolism regulation
	O2-site	Zea mays		782	-	9	GTTGACGTGA	cis-acting regulatory element involved in zein metabolism regulation
	P-box	Oryza sativa		67	-	10	CCTTTTG	gibberellin-responsive element
	Skn-1_motif	Oryza sativa		380	-	5	GTCAT	cis-acting regulatory element required for endosperm expression
	TCA-element	Brassica oleracea		369	+	10	TCAGAAGAGG	cis-acting element involved in salicylic acid responsiveness
	TGACG-motif	Hordeum vulgare		1371	-	5	TGACG	cis-acting regulatory element involved in the MeJA-responsiveness
	as-2-box	Nicotiana tabacum		429	+	9	GATAATGATG	involved in shoot-specific expression and light responsiveness
SlGRF4	ABRE	Hordeum vulgare	Chr 7(51,145,939-51,147,438)	894	-	9	GCCACGTACA	cis-acting element involved in the abscisic acid responsiveness
	ABRE	Arabidopsis thaliana		897	+	7	ACGTGGC	cis-acting element involved in the abscisic acid responsiveness
	ABRE	Arabidopsis thaliana		896	+	6	TACGTG	cis-acting element involved in the abscisic acid responsiveness
	5UTR Py-rich stretch	Lycopersicon esculentum		610	+	9	TTTCTTCTCT	cis-acting element conferring high transcription levels
	ARE	Zea mays		1194	+	6	TGGTTT	cis-acting regulatory element essential for the anaerobic induction
	CAT-box	Arabidopsis thaliana		716	-	6	GCCACT	cis-acting regulatory element related to meristem expression
	GARE-motif	Brassica oleracea		617	-	7	AAACAGA	gibberellin-responsive element
	GARE-motif	Brassica oleracea		366	+	7	TCTGTTG	gibberellin-responsive element
	HSE	Brassica oleracea		1099	+	9	AGAAAATTCG	cis-acting element involved in heat stress responsiveness
	LTR	Hordeum vulgare		1466	+	6	CCGAAA	cis-acting element involved in low-temperature responsiveness
	Skn-1_motif	Oryza sativa		349	-	5	GTCAT	cis-acting regulatory element required for endosperm expression
	TC-rich repeats	Nicotiana tabacum		876	+	9	ATTTTCTTCA	cis-acting element involved in defense and stress responsiveness
	TC-rich repeats	Nicotiana tabacum		1452	-	9	ATTTTCTTCA	cis-acting element involved in defense and stress responsiveness
	TCA-element	Nicotiana tabacum		1470	-	9	CCATCTTTTT	cis-acting element involved in salicylic acid responsiveness
	TCA-element	Brassica oleracea		1488	+	9	GAGAAGAATA	cis-acting element involved in salicylic acid responsiveness
SlGRF5	5UTR Py-rich stretch	Lycopersicon esculentum	Chr 4(60,062,073-60,063,573)	156	-	10	TTTCTTCTCT	cis-acting element conferring high transcription levels
	5UTR Py-rich stretch	Lycopersicon esculentum		1181	+	13	TTTCTCTCTCTCTC	cis-acting element conferring high transcription levels
	ARE	Zea mays		1128	-	6	TGGTTT	cis-acting regulatory element essential for the anaerobic induction
	ARE	Zea mays		1243	-	6	TGGTTT	cis-acting regulatory element essential for the anaerobic induction
	ABRE	Arabidopsis thaliana		396	+	6	CACGTG	cis-acting element involved in the abscisic acid responsiveness
	GC-motif	Zea mays		316	-	6	CCCCCG	enhancer-like element involved in anoxic specific inducibility
	GCN4_motif	Oryza sativa		579	-	7	TGTGTCA	cis-regulatory element involved in endosperm expression
	HD-Zip 3	Arabidopsis thaliana		70	+	10.5	GTAAT(G/C)ATTAC	protein binding site
	CGTCA-motif	Hordeum vulgare		393	+	5	CGTCA	cis-acting regulatory element involved in the MeJA-responsiveness
	HSE	Brassica oleracea		765	-	9	AGAAAATTCG	cis-acting element involved in heat stress responsiveness
	Skn-1_motif	Oryza sativa		578	-	5	GTCAT	cis-acting regulatory element required for endosperm expression
	TC-rich repeats	Nicotiana tabacum		922	-	10	GTTTTCTTAC	cis-acting element involved in defense and stress responsiveness
	TCA-element	Brassica oleracea		157	+	9	GAGAAGAATA	cis-acting element involved in salicylic acid responsiveness
	TCA-element	Brassica oleracea		954	+	9	GAGAAGAATA	cis-acting element involved in salicylic acid responsiveness
	TCA-element	Brassica oleracea		160	+	9	CAGAAAAGGA	cis-acting element involved in salicylic acid responsiveness
	TCA-element	Nicotiana tabacum		1378	-	9	CCATCTTTTT	cis-acting element involved in salicylic acid responsiveness
	TGACG-motif	Hordeum vulgare		393	-	5	TGACG	cis-acting regulatory element involved in the MeJA-responsiveness
SlADF6	ABRE	Arabidopsis thaliana	Chr 2(47,854,065-47,855,486)	584	+	6	CACGTG	cis-acting element involved in the abscisic acid responsiveness
	ARE	Zea mays		1243	-	6	TGGTTT	cis-acting regulatory element essential for the anaerobic induction
	ARE	Zea mays		1305	+	6	TGGTTT	cis-acting regulatory element essential for the anaerobic induction
	AuxRR-core	Nicotiana tabacum		938	-	7	GGTCCAT	cis-acting regulatory element involved in auxin responsiveness
	Box-W1	Petroselinum crispum		369	+	6	TTGACC	fungal elicitor responsive element
	CGTCA-motif	Hordeum vulgare		985	+	5	CGTCA	cis-acting regulatory element involved in the MeJA-responsiveness
	ERE	Dianthus caryophyllus		674	-	8	ATTTCAAA	ethylene-responsive element
	ERE	Dianthus caryophyllus		777	+	8	ATTTCAAA	ethylene-responsive element
	GCN4_motif	Oryza sativa		513	-	7	TGTGTCA	cis-regulatory element involved in endosperm expression
	HSE	Brassica oleracea		350	+	9	AGAAAATTCG	cis-acting element involved in heat stress responsiveness
	HSE	Brassica oleracea		772	+	10	AGAAAATTCG	cis-acting element involved in heat stress responsiveness
	HSE	Brassica oleracea		744	+	9	AGAAAATTCG	cis-acting element involved in heat stress responsiveness
	HSE	Brassica oleracea		1207	-	9	AGAAAATTCG	cis-acting element involved in heat stress responsiveness
	P-box	Oryza sativa		1325	+	7	CCTTTTG	gibberellin-responsive element
	Skn-1_motif	Oryza sativa		512	-	5	GTCAT	cis-acting regulatory element required for endosperm expression
	TC-rich repeats	Nicotiana tabacum		256	-	9	ATTCTCTAAC	cis-acting element involved in defense and stress responsiveness
	TC-rich repeats	Nicotiana tabacum		347	-	9	ATTCTCTAAC	cis-acting element involved in defense and stress responsiveness
	TGACG-motif	Hordeum vulgare		985	-	5	TGACG	cis-acting regulatory element involved in the MeJA-responsiveness
	circadian	Lycopersicon esculentum		78	-	6	CAANNNNATC	cis-acting regulatory element involved in circadian control
SlGRF7	Box-W1	Petroselinum crispum	Chr 8(62,918,457-62,919,956)	458	-	6	TTGACC	fungal elicitor responsive element
	Box-W1	Petroselinum crispum		877	-	6	TTGACC	fungal elicitor responsive element
	Box-W1	Petroselinum crispum		698	-	6	TTGACC	fungal elicitor responsive element
	CAT-box	Arabidopsis thaliana		1022	+	6	GCCACT	cis-acting regulatory element related to meristem expression
	CCAAT-box	Hordeum vulgare		621	-	6	CAACGG	MYBHv1 binding site
	GARE-motif	Brassica oleracea		56	-	7	AAACAGA	gibberellin-responsive element
	GARE-motif	Brassica oleracea		1041	-	7	AAACAGA	gibberellin-responsive element
	HSE	Brassica oleracea		555	+	9	AGAAAATTCG	cis-acting element involved in heat stress responsiveness
	Skn-1_motif	Oryza sativa		222	-	5	GTCAT	cis-acting regulatory element required for endosperm expression
	circadian	Lycopersicon esculentum		1259	-	6	CAANNNNATC	cis-acting regulatory element involved in circadian control
	WUN-motif	Brassica oleracea		802	+	9	TCATTACGAA	wound-responsive element
SlGRF8	ARE	Zea mays	Chr 3(45,904,451-45,905,951)	426	+	6	TGGTTT	cis-acting regulatory element essential for the anaerobic induction
	CCAAT-box	Hordeum vulgare		456	-	6	CAACGG	MYBHv1 binding site
	ERE	Dianthus caryophyllus		285	+	8	ATTTCAAA	ethylene-responsive element
	GARE-motif	Brassica oleracea		214	+	7	AAACAGA	gibberellin-responsive element
	GARE-motif	Brassica oleracea		1426	-	7	AAACAGA	gibberellin-responsive element
	GCN4_motif	Oryza sativa		1222	+	7	TGTGTCA	cis-regulatory element involved in endosperm expression
	HSE	Brassica oleracea		934	-	9	AGAAATTCG	Cis acting element involved in heat stress responsiveness
	HSE	Brassica oleracea		1291	-	9	AGAAATTCG	Cis acting element involved in heat stress responsiveness
	P-box	Oryza sativa		206	-	7	CCTTTTG	gibberellin-responsive element
	MBS	Arabidopsis thaliana		33	-	6	CAACTG	MYB binding site involved in drought-inducibility
	MBS	Arabidopsis thaliana		40	+	6	TAACTG	MYB binding site involved in drought-inducibility
	TC-rich repeats	Nicotiana tabacum		601	+	9	ATTTTCTCCA	cis-acting element involved in defense and stress responsiveness
	TCA-element	Brassica oleracea		217	+	9	CAGAAAAGGA	cis-acting element involved in salicylic acid responsiveness
	TCA-element	Brassica oleracea		538	-	9	CAGAAAAGGA	cis-acting element involved in salicylic acid responsiveness
	circadian	Lycopersicon esculentum		92	-	6	CAANNNNATC	cis-acting regulatory element involved in circadian control
SlGRF9	5UTR Py-rich stretch	Lycopersicon esculentum	Chr(55,102,798-55,104,297)	666	+	9	TTTCTTCTCT	cis-acting element conferring high transcription levels
	5UTR Py-rich stretch	Lycopersicon esculentum		1009	+	9	TTTCTTCTCT	cis-acting element conferring high transcription levels
	ARE	Zea mays		327	-	6	TGGTTT	cis-acting regulatory element essential for the anaerobic induction
	ARE	Zea mays		1085	-	6	TGGTTT	cis-acting regulatory element essential for the anaerobic induction
	ARE	Zea mays		514	-	6	TGGTTT	cis-acting regulatory element essential for the anaerobic induction
	Box-W1	Petroselinum crispum		616	-	6	TTGACC	fungal elicitor responsive element
	CCGTCC-box	Arabidopsis thaliana		697	+	6	CCGTCC	cis-acting regulatory element related to meristem specific activation
	CGTCA-motif	Hordeum vulgare		159	-	5	CGTCA	cis-acting regulatory element involved in the MeJA-responsiveness
	ELI-box3	Brassica oleracea		514	+	9	AAACCAATT	elicitor-responsive element
	ERE	Dianthus caryophyllus		1226	-	8	ATTTCAAA	ethylene-responsive element
	GARE-motif	Brassica oleracea		1300	-	7	AAACAGA	gibberellin-responsive element
	MBS	Arabidopsis thaliana		155	+	6	TAACTG	MYB binding site involved in drought-inducibility
	P-box	Oryza sativa		274	-	7	CCTTTTG	gibberellin-responsive element
	P-box	Oryza sativa		362	+	7	CCTTTTG	gibberellin-responsive element
	Skn-1_motif	Oryza sativa		424	+	5	GTCAT	cis-acting regulatory element required for endosperm expression
	TCA-element	Brassica oleracea		107	+	9	TCAGAAGAGG	cis-acting element involved in salicylic acid responsiveness
	TC-rich repeats	Nicotiana tabacum		284	+	9	ATTCTCTAAC	cis-acting element involved in defense and stress responsiveness
	TGACG-motif	Hordeum vulgare		159	+	5	TGACG	cis-acting regulatory element involved in the MeJA-responsiveness
	circadian	Lycopersicon esculentum		1479	+	6	CAANNNNATC	cis-acting regulatory element involved in circadian control
SlGRF10	5UTR Py-rich stretch	Lycopersicon esculentum	Chr 1(76,915,902-76,917,402)	553	-	9	TTTCTTCTCT	cis-acting element conferring high transcription levels
	5UTR Py-rich stretch	Lycopersicon esculentum		1334	+	10	TTTCTTCTCT	cis-acting element conferring high transcription levels
	ABRE	Arabidopsis thaliana		1149	-	6	CACGTG	cis-acting element involved in the abscisic acid responsiveness
	ARE	Zea mays		1445	+	6	TGGTTT	cis-acting regulatory element essential for the anaerobic induction
	CAT-box	Arabidopsis thaliana		982	+	6	GCCACT	cis-acting regulatory element related to meristem expression
	ERE	Dianthus caryophyllus		405	-	8	ATTTCAAA	ethylene-responsive element
	ERE	Dianthus caryophyllus		1223	-	8	ATTTCAAA	ethylene-responsive element
	GCN4_motif	Oryza sativa		43	+	7	TGTGTCA	cis-regulatory element involved in endosperm expression
	GCN4_motif	Oryza sativa		612	+	7	TGTGTCA	cis-regulatory element involved in endosperm expression
	Skn-1_motif	Oryza sativa		260	-	5	GTCAT	cis-acting regulatory element required for endosperm expression
	TC-rich repeats	Nicotiana tabacum		864	-	10	GTTTTCTTAC	cis-acting element involved in defense and stress responsiveness
	TC-rich repeats	Nicotiana tabacum		1013	+	9	ATTTTCTTCA	cis-acting element involved in defense and stress responsiveness
	TCA-element	Brassica oleracea		1333	-	9	CAGAAAAGGA	cis-acting element involved in Salicylic acid responsiveness
SlGRF11	ARE	Zea mays	Chr 9(2,562819-2,564,318)	39	+	6	TGGTTT	cis-acting regulatory element essential for the anaerobic induction
	ARE	Zea mays		994	-	6	TGGTTT	cis-acting regulatory element essential for the anaerobic induction
	AuxRR-core	Nicotiana tabacum		929	-	7	GGTCCAT	cis-acting regulatory element involved in auxin responsiveness
	CAT-box	Arabidopsis thaliana		183	+	6	GCCACT	cis-acting regulatory element related to meristem expression
	CAT-box	Arabidopsis thaliana		909	+	6	GCCACT	cis-acting regulatory element related to meristem expression
	CAT-box	Arabidopsis thaliana		494	-	6	GCCACT	cis-acting regulatory element related to meristem expression
	CGTCA-motif	Hordeum vulgare		486	+	5	CGTCA	cis-acting regulatory element involved in the MeJA-responsiveness
	GCN4_motif	Oryza sativa		1171	+	7	TGTGTCA	cis-regulatory element involved in endosperm expression
	HSE	Brassica oleracea		269	+	9	AGAAAATTCG	cis-acting element involved in heat stress responsiveness
	MBSII	Petunia hybrida		201	-	11	AAAAGTTAGTTA	MYB binding site involved in flavonoid biosynthetic genes regulation
	O2-site	Zea mays		1428	-	9	GTTGACGTGA	cis-acting regulatory element involved in zein metabolism regulation
	TC-rich repeats	Nicotiana tabacum		465	-	9	ATTCTCTAAC	cis-acting element involved in defense and stress responsiveness
	TC-rich repeats	Nicotiana tabacum		663	+	9	ATTCTCTAAC	cis-acting element involved in defense and stress responsiveness
	circadian	Lycopersicon esculentum		1	-	6	CAANNNNATC	cis-acting regulatory element involved in circadian control
	TCA-element	Brassica oleracea		53	-	9	TCAGAAGAGG	cis-acting element involved in salicylic acid responsiveness
	TGACG-motif	Hordeum vulgare		486	-	5	TGACG	cis-acting regulatory element involved in the MeJA-responsiveness
SlGRF12	ABRE	Arabidopsis thaliana	Chr 10(62,627,099-62,628,598)	632	+	6	CACGTG	cis-acting element involved in the abscisic acid responsiveness
	ERE	Dianthus caryophyllus		467	+	8	ATTTCAAA	ethylene-responsive element
	HSE	Brassica oleracea		434	+	9	AGAAAATTCG	cis-acting element involved in heat stress responsiveness
	HSE	Brassica oleracea		472	+	9	AGAAAATTCG	cis-acting element involved in heat stress responsiveness
	MBS	Arabidopsis thaliana		1054	-	6	TAACTG	MYB binding site involved in drought-inducibility
	P-box	Oryza sativa		544	+	7	CCTTTTG	gibberellin-responsive element
	Skn-1_motif	Oryza sativa		191	+	5	GTCAT	cis-acting regulatory element required for endosperm expression
	as-2-box	Nicotiana tabacum	Chr 8(60,430,256-60,431,755)	560	+	9	GATAatGATG	involved in shoot-specific expression and light responsiveness
SlGRF13	GARE-motif	Brassica oleracea		825	+	7	AAACAGA	gibberellin-responsive element
	ABRE	Arabidopsis thaliana		472	+	6	CACGTG	cis-acting element involved in the abscisic acid responsiveness
	CGTCA-motif	Hordeum vulgare		1254	+	5	CGTCA	cis-acting regulatory element involved in the MeJA-responsiveness
	ERE	Dianthus caryophyllus		664	-	8	ATTTCAAA	ethylene-responsive element
	ERE	Dianthus caryophyllus		930	-	8	ATTTCAAA	ethylene-responsive element
	GCN4_motif	Oryza sativa		1220	+	7	TGTGTCA	cis-regulatory element involved in endosperm expression
	HSE	Brassica oleracea		1020	-	9	AGAAAATTCG	cis-acting element involved in heat stress responsiveness
	HSE	Brassica oleracea		1259	-	9	AGAAAATTCG	cis-acting element involved in heat stress responsiveness
	TCA-element	Brassica oleracea		131	-	9	TCAGAAGAGG	cis-acting element involved in salicylic acid responsiveness
	Skn-1_motif	Oryza sativa		1044	-	5	GTCAT	cis-acting regulatory element required for endosperm expression
	TC-rich repeats	Nicotiana tabacum		674	+	9	ATTCTCTAAC	cis-acting element involved in defense and stress responsiveness
	TGA-box	Glycine max		1251	-	8	TGACGTAA	part of an auxin-responsive element
